# Supplementary material for: Cross-Cultural Perspectives on Insect-Based Foods: Insights from Consumers in Greece and Ireland
Source: Foods. 2025 Feb 3;14(3):490. doi: 10.3390/foods14030490 (PMC11816475; doi:10.3390/foods14030490)
Supplement: Supplementary file 1 [file foods-14-00490-s001.zip]

Archive with 1 entries (1 files):
- foods-3431506-supplementary.pdf
